# Supplementary material for: Analgesic Efficacy of Intraoperative Superior Hypogastric Plexus (SHP) Block during Abdominal Hysterectomy: A Systematic Review and Meta-Analysis of Controlled Trials
Source: Medicina (Kaunas). 2023 May 6;59(5):893. doi: 10.3390/medicina59050893 (PMC10220697; doi:10.3390/medicina59050893)
Supplement: Supplementary file 1 [file medicina-59-00893-s001.zip]

Archive with 1 entries (1 files):
- medicina-2308581-supplementary.pdf
